# Supplementary material for: The abundance of the Lyme disease pathogen Borrelia afzelii declines over time in the tick vector Ixodes ricinus
Source: Parasit Vectors. 2017 May 25;10:257. doi: 10.1186/s13071-017-2187-4 (PMC5445446; doi:10.1186/s13071-017-2187-4)
Supplement: Additional file 1: — Table S1. List of definitions for the variables that appear in the column headings of Tables S2, S3 and S4. Table S2. Raw data of the Borrelia afzelii spirochete loads for the 1-month-old Ixodes ricinus nymphs and the 4-month-old I. ricinus nymphs used to create Figs. 1 and 2. Table S3. Raw data of the B. afzelii spirochete loads for the engorged larval ticks and the resultant flat nymphs used to create Fig. 3a and the raw data of the B. afzelii spirochete loads for the flat nymphs and the resultant adult ticks used to create Fig. 3b. Table S4. Raw data of the B. afzelii spirochete loads for the wild I. ricinus nymphs. (XLSX 96 kb) [file 13071_2017_2187_MOESM1_ESM.xlsx]

## Sheet: Table S1
The abundance of the Lyme disease pathogen Borrelia afzelii declines over time in the tick vector Ixodes ricinus
Maxime Jacquet, Dolores Genné, Alessandro Belli, Elodie Maluenda, Anouk Sarr, and Maarten J. Voordouw
Table S1	List of definitions of the variables that appear in the column headings of Tables S2, S3, and S4
Table S2	Raw data of the Borrelia afzelii spirochete loads for the 1-month-old Ixodes ricinus nymphs and the 4-month-old Ixodes ricinus nymphs used to create Figs. 1 and 2
Table S3	Raw data of the B. afzelii spirochete loads for the engorged larval ticks and the resultant flat nymphs used to create Fig. 3a and the raw data of the B. afzelii spirochete loads for the flat nymphs and the resultant adult ticks used to create Fig. 3b
Table S4	Raw data of the B. afzelii spirochete loads for the wild I. ricinus nymphs
Table S2	Raw data of the Borrelia afzelii spirochete loads for the 1-month-old Ixodes ricinus nymphs and the 4-month-old Ixodes ricinus nymphs used to create Figs. 1 and 2
strain	Each mouse was infected with one of two Borrelia afzelii ospC strains: A3 and A10
vaccine	Each mouse was immunized with one of three antigens prior to infectious challenge: recombinant OspC protein A3, recombinant OspC protein A10, or phosphate-buffered solution (PBS)
treatment	Treatment has two levels: heterologous and control. Heterologous is when the rOspC vaccine did not match the challenge strain and control is when the mouse was immunized with PBS
mouse	Unique mouse identification number
xeno.batch	Xenodiagnostic batch of larval ticks with 3 levels (x1, x2, x3); mice were infested with batches of xenodiagnostic larvae when the B. afzelii infection in the mouse was 66, 94, and 128 days old
infestation	Unique infestation idenfication number. This variable is a combination of the 'mouse' variable and the 'xeno.batch' variable
n.total1	Total number of 1-month-old nymphs tested for a given unique infestation
n.infect1	Number of 1-month-old nymphs tested for a given unique infestation that tested positive for B. afzelii
p.infect1	Proportion of 1-month old nymphs infected with B. afzelii. Calculated as follows: p.infect1 = n.infect1/n.total1
mean.cq1	Mean Cq cycle for the 1-month-old nymphs infected with B. afzelii for a given unique infestation
mean.log10.spiro1	log10-transformed mean spirochete load for the 1-month-old nymphs infected with B. afzelii for a given unique infestation
n.total2	Total number of 4-month-old nymphs tested for a given unique infestation
n.infect2	Number of 4-month-old nymphs tested for a given unique infestation that tested positive for B. afzelii
p.infect2	Proportion of 4-month old nymphs infected with B. afzelii. Calculated as follows: p.infect2 = n.infect2/n.total2
mean.cq2	Mean Cq cycle for the 4-month-old nymphs infected with B. afzelii for a given unique infestation
mean.log10.spiro2	log10-transformed mean spirochete load for the 4-month-old nymphs infected with B. afzelii for a given unique infestation
Table S3	Raw data of the B. afzelii spirochete loads for the engorged larval ticks and the resultant flat nymphs used to create Fig. 3a and the raw data of the B. afzelii spirochete loads for the flat nymphs and the resultant adult ticks used to create Fig. 3b
experiment	Experiment has 2 levels. Experiment 1 refers to the engorged larval ticks that were allowed to moult into nymphs. Experiment 2 refers to the flat nymphs that were fed and allowed to moult into adult ticks
stage	Ixodes ricinus stage with 3 levels: larva, nymph, adult
sex	Ixodes ricinus sex with 5 levels: larva, nymph, female, male
strain	All ticks were infected with Borrelia afzelii ospC strain A10
tick.id	Unique tick identification number. This variable is a combination of 'mouse.id' and 'tick.no'
mouse.id	Unique mouse identification number
tick.no	Tick identification number that is unique for each mouse
DNA.ng.ul	DNA concentration of the tick DNA extraction (ng/ul). Measured only for adult ticks
weight.mg	Weight of the wet ticks. Measured only for adult ticks
qPCR.temp	Volume of DNA template used in the qPCR reaction: 3 ul or 5 ul
tick.vol	Volume in which the tick DNA was eluted: 65 ul
correction	Correction factor by which the spirochete load of the qPCR reaction has to be multiplied by to obtain the spirochete load for the whole tick: 21.666 or 13.000
Cq	Cq cycle for each tick on the flagellin qPCR. The Cq cycle is converted to the 'spiro.qPCR' variable using the standard curve
status	Borrelia afzelii infection status: positive is infected, negative is not infected
spiro.qPCR	Number of flagellin gene copies in the qPCR reaction. This variable is referred to spirochete load of the DNA template (3 ul or 5 ul)
spiro.tick	Borrelia afzelii spirochete load in the whole tick. Calculated as follows: correction*spiro.qPCR
log10.tick	log10-transformed spirochete load in the whole tick
Table S4	Raw data of the B. afzelii spirochete loads for the wild I. ricinus nymphs
strain	All ticks were infected with Borrelia afzelii ospC strain A10
mouse.id	Unique mouse identification number
n.total	Total number of 1-month-old nymphs tested for a given mouse
n.infected	Number of 1-month-old nymphs tested for a given mouse that tested positive for B. afzelii
p.infected	Proportion of 1-month old nymphs infected with B. afzelii. Calculated as follows: p.infected = n.infected/n.total
mean.spiro.load	log10-transformed mean spirochete load for the 1-month-old nymphs infected with B. afzelii for a given mouse

## Sheet: Table S2
Table S2 Raw data of the Borrelia afzelii spirochete loads for the 1-month-old Ixodes ricinus nymphs and the 4-month-old Ixodes ricinus nymphs used to create Figs. 1 and 2
strain	vaccine	treatment	mouse	xeno.batch	infestation	n.total1	n.infect1	p.infect1	mean.cq1	mean.log10.spiro1	n.total2	n.infect2	p.infect2	mean.cq2	mean.log10.spiro2
A10	A03	Heterologous	C1	x3	C1x3	9	7	0.777778	33.6347	3.23072	8	4	0.5	35.9425	2.2481
A10	A03	Heterologous	C1	x4	C1x4	10	7	0.7	32.2981	3.55591	8	6	0.75	34.33	2.71838
A10	A03	Heterologous	C2	x3	C2x3	9	8	0.888889	32.2328	3.6035	7	7	1	35.48	2.3659
A10	A03	Heterologous	C2	x4	C2x4	10	3	0.3	33.2457	3.26801	7	5	0.714286	34.55	2.65712
A10	A03	Heterologous	C3	x3	C3x3	10	6	0.6	33.961	3.0571	7	6	0.857143	35.625	2.31514
A10	A03	Heterologous	C4	x2	C4x2	9	3	0.333333	33.008	3.34965	5	2	0.4	39.175	1.24286
A10	A03	Heterologous	C4	x3	C4x3	10	4	0.4	35.3407	2.72067	8	4	0.5	35.745	2.26729
A10	A03	Heterologous	C4	x4	C4x4	10	3	0.3	34.2323	3.00781	8	5	0.625	35.904	2.22792
A10	A03	Heterologous	D1	x3	D1x3	10	8	0.8	32.9376	3.41767	8	6	0.75	35.3883	2.39982
A10	A03	Heterologous	D1	x4	D1x4	10	8	0.8	33.5262	3.22764	7	5	0.714286	35.11	2.46872
A10	A03	Heterologous	D2	x2	D2x2	9	2	0.222222	34.57	3.01945	5	1	0.2	37.11	1.85733
A10	A03	Heterologous	D2	x3	D2x3	10	6	0.6	33.7893	3.10052	4	3	0.75	35.94	2.21296
A10	A03	Heterologous	D2	x4	D2x4	10	4	0.4	33.8432	3.15638	8	6	0.75	37.4933	1.76378
A10	A03	Heterologous	D3	x3	D3x3	10	8	0.8	32.3368	3.5615	1	1	1	33.66	2.86451
A10	A03	Heterologous	D4	x4	D4x4	10	7	0.7	32.3947	3.54822	3	0	0	NA	NA
A03	A10	Heterologous	E1	x2	E1x2	9	6	0.666667	33.4552	3.20567	10	8	0.8	34.8254	2.54055
A03	A10	Heterologous	E1	x3	E1x3	10	8	0.8	32.633	3.60756	8	6	0.75	35.535	2.32419
A03	A10	Heterologous	E1	x4	E1x4	10	7	0.7	34.6756	2.87863	1	1	1	35.5	2.33041
A03	A10	Heterologous	E3	x3	E3x3	10	3	0.3	35.6777	2.67818	2	1	0.5	33.96	2.77743
A03	A10	Heterologous	F1	x2	F1x2	9	3	0.333333	34.5023	3.02237	5	3	0.6	37.6933	1.69718
A03	A10	Heterologous	F1	x3	F1x3	10	8	0.8	34.6791	2.92552	7	4	0.571429	36	2.20269
A03	A10	Heterologous	F1	x4	F1x4	10	5	0.5	36.6494	2.47857	3	2	0.666667	38.385	1.47445
A03	A10	Heterologous	F3	x2	F3x2	9	7	0.777778	35.444	2.74742	8	6	0.75	36.9117	1.93527
A03	A10	Heterologous	F3	x3	F3x3	10	6	0.6	34.7395	2.83124	4	1	0.25	32.2	3.3543
A03	A10	Heterologous	F3	x4	F3x4	10	9	0.9	33.9168	3.06082	8	2	0.25	36.975	1.90214
A03	A10	Heterologous	F4	x2	F4x2	9	5	0.555556	37.8594	1.99778	6	3	0.5	38.8067	1.37838
A03	A10	Heterologous	F4	x3	F4x3	10	7	0.7	37.2634	2.26226	7	4	0.571429	38.7825	1.37979
A03	A10	Heterologous	F4	x4	F4x4	10	5	0.5	35.4496	2.59203	6	6	1	36.565	2.03755
A03	PBS	Control	I1	x2	I1x2	10	6	0.6	35.3302	2.65821	7	5	0.714286	37.812	1.6578
A03	PBS	Control	I2	x2	I2x2	10	5	0.5	34.3494	3.05107	8	6	0.75	37.5533	1.73494
A03	PBS	Control	I2	x4	I2x4	10	7	0.7	35.3947	2.59678	6	3	0.5	35.5267	2.40126
A03	PBS	Control	I3	x2	I3x2	10	3	0.3	36.5167	2.31308	10	8	0.8	37.6863	1.69929
A03	PBS	Control	I3	x3	I3x3	10	7	0.7	35.9431	2.73604	2	2	1	37.73	1.66873
A03	PBS	Control	I4	x2	I4x2	10	7	0.7	33.256	3.36965	1	1	1	34.68	2.58659
A03	PBS	Control	I4	x3	I4x3	10	5	0.5	33.4668	3.3298	9	4	0.444444	35.075	2.50964
A03	PBS	Control	I5	x2	I5x2	10	7	0.7	34.1543	3.05586	8	5	0.625	37.672	1.74206
A03	PBS	Control	I5	x3	I5x3	10	8	0.8	34.5328	2.96025	8	4	0.5	35.975	2.18745
A10	PBS	Control	J1	x3	J1x3	10	8	0.8	31.8345	3.69726	5	2	0.4	33.955	2.83392
A10	PBS	Control	J1	x4	J1x4	10	6	0.6	33.8878	3.16918	9	8	0.888889	34.7037	2.58663
A10	PBS	Control	J4	x4	J4x4	9	5	0.555556	34.8108	2.7734	8	3	0.375	35.78	2.24956
A10	PBS	Control	J5	x2	J5x2	9	7	0.777778	34.8166	2.84408	8	5	0.625	35.684	2.29726
A10	PBS	Control	J5	x3	J5x3	10	8	0.8	32.4384	3.50559	4	2	0.5	34.87	2.53154
A10	PBS	Control	J5	x4	J5x4	9	7	0.777778	32.7361	3.33551	7	7	1	35.9771	2.21722

## Sheet: Table S3
Table S3 Raw data of the B. afzelii spirochete loads for the engorged larval ticks and the resultant flat nymphs used to create Fig. 3a and the raw data of the B. afzelii spirochete loads for the flat nymphs and the resultant adult ticks used to create Fig. 3b
experiment	stage	sex	strain	tick.id	mouse.id	tick.no	DNA.ng.ul	weight.mg	qPCR.temp	tick.vol	correction	Cq	status	spiro.qPCR	spiro.tick	log10.tick
1	larva	larva	A10	S31.51	S31	51	NA	NA	3	65	21.6667	40.39	Positive	1.41749	30.7123	1.48731
1	larva	larva	A10	S32.88	S32	88	NA	NA	3	65	NA	NA	Negative	NA	NA	NA
1	larva	larva	A10	S33.103	S33	103	NA	NA	3	65	21.6667	40.2	Positive	1.61674	35.0294	1.54443
1	larva	larva	A10	S31.72	S31	72	NA	NA	3	65	21.6667	38.85	Positive	4.1162	89.1844	1.95029
1	larva	larva	A10	S35.67	S35	67	NA	NA	3	65	NA	NA	Negative	NA	NA	NA
1	larva	larva	A10	S36.53	S36	53	NA	NA	3	65	NA	NA	Negative	NA	NA	NA
1	larva	larva	A10	S36.54	S36	54	NA	NA	3	65	21.6667	38.53	Positive	5.13688	111.299	2.04649
1	larva	larva	A10	S40.67	S40	67	NA	NA	3	65	NA	NA	Negative	NA	NA	NA
1	larva	larva	A10	S32.106	S32	106	NA	NA	3	65	NA	NA	Negative	NA	NA	NA
1	larva	larva	A10	S34.53	S34	53	NA	NA	3	65	NA	NA	Negative	NA	NA	NA
1	larva	larva	A10	S35.80	S35	80	NA	NA	3	65	NA	NA	Negative	NA	NA	NA
1	larva	larva	A10	S36.55	S36	55	NA	NA	3	65	NA	NA	Negative	NA	NA	NA
1	larva	larva	A10	S39.57	S39	57	NA	NA	3	65	NA	NA	Negative	NA	NA	NA
1	larva	larva	A10	S31.100	S31	100	NA	NA	3	65	21.6667	36.61	Positive	19.4052	420.445	2.62371
1	larva	larva	A10	S32.115	S32	115	NA	NA	3	65	NA	NA	Negative	NA	NA	NA
1	larva	larva	A10	S34.54	S34	54	NA	NA	3	65	NA	NA	Negative	NA	NA	NA
1	larva	larva	A10	S35.86	S35	86	NA	NA	3	65	21.6667	41.28	Positive	0.765518	16.5862	1.21975
1	larva	larva	A10	S36.56	S36	56	NA	NA	3	65	NA	NA	Negative	NA	NA	NA
1	larva	larva	A10	S39.81	S39	81	NA	NA	3	65	NA	NA	Negative	NA	NA	NA
1	larva	larva	A10	S40.83	S40	83	NA	NA	3	65	NA	NA	Negative	NA	NA	NA
1	larva	larva	A10	S31.101	S31	101	NA	NA	3	65	NA	NA	Negative	NA	NA	NA
1	larva	larva	A10	S32.79	S32	79	NA	NA	3	65	NA	NA	Negative	NA	NA	NA
1	larva	larva	A10	S33.116	S33	116	NA	NA	3	65	21.6667	32.41	Positive	355.289	7697.93	3.88637
1	larva	larva	A10	S33.56	S33	56	NA	NA	3	65	NA	NA	Negative	NA	NA	NA
1	larva	larva	A10	S34.55	S34	55	NA	NA	3	65	21.6667	35.57	Positive	39.8637	863.713	2.93637
1	larva	larva	A10	S35.99	S35	99	NA	NA	3	65	21.6667	39.2	Positive	3.23054	69.9949	1.84507
1	larva	larva	A10	S36.57	S36	57	NA	NA	3	65	NA	NA	Negative	NA	NA	NA
1	larva	larva	A10	S38.58	S38	58	NA	NA	3	65	NA	NA	Negative	NA	NA	NA
1	larva	larva	A10	S39.86	S39	86	NA	NA	3	65	NA	NA	Negative	NA	NA	NA
1	larva	larva	A10	S40.96	S40	96	NA	NA	3	65	NA	NA	Negative	NA	NA	NA
1	larva	larva	A10	S31.106	S31	106	NA	NA	3	65	NA	NA	Negative	NA	NA	NA
1	larva	larva	A10	S33.82	S33	82	NA	NA	3	65	21.6667	37.65	Positive	9.44621	204.668	2.31105
1	larva	larva	A10	S34.56	S34	56	NA	NA	3	65	NA	NA	Negative	NA	NA	NA
1	larva	larva	A10	S35.117	S35	117	NA	NA	3	65	NA	NA	Negative	NA	NA	NA
1	larva	larva	A10	S38.81	S38	81	NA	NA	3	65	NA	NA	Negative	NA	NA	NA
1	larva	larva	A10	S39.113	S39	113	NA	NA	3	65	21.6667	38.38	Positive	5.69895	123.477	2.09159
1	larva	larva	A10	S40.110	S40	110	NA	NA	3	65	21.6667	40.19	Positive	1.62797	35.2727	1.54744
1	larva	larva	A10	S32.64	S32	64	NA	NA	3	65	NA	NA	Negative	NA	NA	NA
1	larva	larva	A10	S33.90	S33	90	NA	NA	3	65	21.6667	38.98	Positive	3.76196	81.5091	1.91121
1	larva	larva	A10	S34.57	S34	57	NA	NA	3	65	NA	NA	Negative	NA	NA	NA
1	larva	larva	A10	S36.61	S36	61	NA	NA	3	65	NA	NA	Negative	NA	NA	NA
1	larva	larva	A10	S38.107	S38	107	NA	NA	3	65	NA	NA	Negative	NA	NA	NA
1	larva	larva	A10	S38.87	S38	87	NA	NA	3	65	NA	NA	Negative	NA	NA	NA
1	larva	larva	A10	S38.87	S38	87	NA	NA	3	65	NA	NA	Negative	NA	NA	NA
1	larva	larva	A10	S39.120	S39	120	NA	NA	3	65	21.6667	39.14	Positive	3.36754	72.9633	1.8631
1	larva	larva	A10	S40.68	S40	68	NA	NA	3	65	NA	NA	Negative	NA	NA	NA
1	nymph	nymph	A10	S31.112	S31	112	NA	NA	3	65	21.6669	37.66	Positive	9.38105	203.258	2.30805
1	nymph	nymph	A10	S31.115	S31	115	NA	NA	3	65	NA	NA	Negative	NA	NA	NA
1	nymph	nymph	A10	S31.117	S31	117	NA	NA	3	65	21.6667	31.47	Positive	681.048	14756	4.16897
1	nymph	nymph	A10	S31.67	S31	67	NA	NA	3	65	21.6668	36.06	Positive	28.3966	615.262	2.78906
1	nymph	nymph	A10	S31.76	S31	76	NA	NA	3	65	21.6667	33.65	Positive	150.59	3262.78	3.51359
1	nymph	nymph	A10	S31.82	S31	82	NA	NA	3	65	21.6667	31.33	Positive	750.355	16257.7	4.21106
1	nymph	nymph	A10	S31.83	S31	83	NA	NA	3	65	NA	NA	Negative	NA	NA	NA
1	nymph	nymph	A10	S31.92	S31	92	NA	NA	3	65	21.6667	29.32	Positive	3016.77	65363.3	4.81533
1	nymph	nymph	A10	S32.100	S32	99	NA	NA	3	65	NA	NA	Negative	NA	NA	NA
1	nymph	nymph	A10	S32.113	S32	113	NA	NA	3	65	21.6667	33.06	Positive	226.553	4908.64	3.69096
1	nymph	nymph	A10	S32.117	S32	117	NA	NA	3	65	21.6667	33.46	Positive	171.757	3721.41	3.57071
1	nymph	nymph	A10	S32.56	S32	56	NA	NA	3	65	NA	NA	Negative	NA	NA	NA
1	nymph	nymph	A10	S32.60	S32	60	NA	NA	3	65	21.6667	33.7	Positive	145.467	3151.78	3.49856
1	nymph	nymph	A10	S32.71	S32	71	NA	NA	3	65	21.6667	33.95	Positive	122.35	2650.92	3.4234
1	nymph	nymph	A10	S32.74	S32	74	NA	NA	3	65	21.6667	31.2	Positive	821.012	17788.6	4.25014
1	nymph	nymph	A10	S32.91	S32	91	NA	NA	3	65	21.6667	32.88	Positive	256.616	5560.01	3.74508
1	nymph	nymph	A10	S32.95	S32	95	NA	NA	3	65	21.6667	32.38	Positive	362.744	7859.46	3.89539
1	nymph	nymph	A10	S32.99	S32	100	NA	NA	3	65	21.6667	30.95	Positive	976.13	21149.5	4.3253
1	nymph	nymph	A10	S33.115	S33	115	NA	NA	3	65	21.6667	30.27	Positive	1562.93	33863.5	4.52973
1	nymph	nymph	A10	S33.120	S33	120	NA	NA	3	65	21.6667	34.06	Positive	113.38	2456.56	3.39033
1	nymph	nymph	A10	S33.63	S33	63	NA	NA	3	65	21.6667	31.63	Positive	609.644	13209	4.12087
1	nymph	nymph	A10	S33.69	S33	69	NA	NA	3	65	21.6667	32.06	Positive	452.693	9808.35	3.9916
1	nymph	nymph	A10	S33.70	S33	70	NA	NA	3	65	21.6667	34.88	Positive	64.271	1392.54	3.14381
1	nymph	nymph	A10	S33.73	S33	73	NA	NA	3	65	21.6667	32.42	Positive	352.838	7644.82	3.88337
1	nymph	nymph	A10	S33.76	S33	76	NA	NA	3	65	21.6667	33.6	Positive	155.893	3377.68	3.52862
1	nymph	nymph	A10	S33.79	S33	79	NA	NA	3	65	21.6667	32.77	Positive	276.919	5999.92	3.77815
1	nymph	nymph	A10	S33.86	S33	86	NA	NA	3	65	21.6667	31.34	Positive	745.179	16145.5	4.20805
1	nymph	nymph	A10	S33.88	S33	88	NA	NA	3	65	21.6667	33.3	Positive	191.874	4157.28	3.61881
1	nymph	nymph	A10	S34.51	S34	51	NA	NA	3	65	NA	NA	Negative	NA	NA	NA
1	nymph	nymph	A10	S34.52	S34	52	NA	NA	3	65	21.6666	34.81	Positive	67.462	1461.67	3.16485
1	nymph	nymph	A10	S34.59	S34	59	NA	NA	3	65	NA	NA	Negative	NA	NA	NA
1	nymph	nymph	A10	S34.61	S34	61	NA	NA	3	65	21.6667	32.11	Positive	437.293	9474.67	3.97656
1	nymph	nymph	A10	S34.62	S34	62	NA	NA	3	65	21.6667	35.89	Positive	31.9429	692.096	2.84017
1	nymph	nymph	A10	S34.63	S34	63	NA	NA	3	65	21.6663	39.54	Positive	2.55305	55.315	1.74284
1	nymph	nymph	A10	S34.64	S34	64	NA	NA	3	65	21.6667	31.65	Positive	601.262	13027.3	4.11486
1	nymph	nymph	A10	S34.70	S34	70	NA	NA	3	65	21.6666	34.84	Positive	66.0755	1431.63	3.15583
1	nymph	nymph	A10	S34.71	S34	71	NA	NA	3	65	21.6667	32.99	Positive	237.801	5152.36	3.71201
1	nymph	nymph	A10	S34.78	S34	78	NA	NA	3	65	21.6667	34.76	Positive	69.8379	1513.15	3.17988
1	nymph	nymph	A10	S35.102	S35	102	NA	NA	3	65	21.6667	33.35	Positive	185.347	4015.85	3.60378
1	nymph	nymph	A10	S35.110	S35	110	NA	NA	3	65	21.6667	31.74	Positive	564.946	12240.5	4.0878
1	nymph	nymph	A10	S35.113	S35	113	NA	NA	3	65	NA	NA	Negative	NA	NA	NA
1	nymph	nymph	A10	S35.115	S35	115	NA	NA	3	65	NA	NA	Negative	NA	NA	NA
1	nymph	nymph	A10	S35.54	S35	54	NA	NA	3	65	NA	NA	Negative	NA	NA	NA
1	nymph	nymph	A10	S35.56	S35	56	NA	NA	3	65	21.6669	37.83	Positive	8.33957	180.693	2.25694
1	nymph	nymph	A10	S35.81	S35	81	NA	NA	3	65	21.6667	36.97	Positive	15.1248	327.704	2.51548
1	nymph	nymph	A10	S35.90	S35	90	NA	NA	3	65	21.6667	33.18	Positive	208.494	4517.37	3.65489
1	nymph	nymph	A10	S35.92	S35	92	NA	NA	3	65	21.6666	35.02	Positive	58.3346	1263.91	3.10172
1	nymph	nymph	A10	S35.93	S35	93	NA	NA	3	65	NA	NA	Negative	NA	NA	NA
1	nymph	nymph	A10	S36.51	S36	51	NA	NA	3	65	21.6667	32.75	Positive	280.78	6083.56	3.78416
1	nymph	nymph	A10	S36.67	S36	67	NA	NA	3	65	21.6667	35.08	Positive	55.9613	1212.5	3.08368
1	nymph	nymph	A10	S36.68	S36	68	NA	NA	3	65	21.6667	34.16	Positive	105.797	2292.26	3.36026
1	nymph	nymph	A10	S36.71	S36	71	NA	NA	3	65	21.6667	30.68	Positive	1176.74	25496	4.40647
1	nymph	nymph	A10	S36.74	S36	74	NA	NA	3	65	21.6666	34.39	Positive	90.2248	1954.87	3.29112
1	nymph	nymph	A10	S36.75	S36	75	NA	NA	3	65	21.6666	36.43	Positive	21.9802	476.236	2.67782
1	nymph	nymph	A10	S36.78	S36	78	NA	NA	3	65	21.6666	33.97	Positive	120.668	2614.47	3.41738
1	nymph	nymph	A10	S36.87	S36	87	NA	NA	3	65	21.6667	30.76	Positive	1113.34	24122.4	4.38242
1	nymph	nymph	A10	S36.89	S36	89	NA	NA	3	65	21.6667	33.38	Positive	181.538	3933.31	3.59476
1	nymph	nymph	A10	S38.102	S38	102	NA	NA	3	65	21.6667	32.17	Positive	419.502	9089.21	3.95853
1	nymph	nymph	A10	S38.104	S38	104	NA	NA	3	65	21.6666	34.92	Positive	62.5158	1354.51	3.13178
1	nymph	nymph	A10	S38.106	S38	106	NA	NA	3	65	NA	NA	Negative	NA	NA	NA
1	nymph	nymph	A10	S38.117	S38	117	NA	NA	3	65	21.6693	41.28	Positive	0.765518	16.5882	1.2198
1	nymph	nymph	A10	S38.54	S38	54	NA	NA	3	65	21.6601	38.64	Positive	4.76025	103.107	2.01329
1	nymph	nymph	A10	S38.61	S38	61	NA	NA	3	65	NA	NA	Negative	NA	NA	NA
1	nymph	nymph	A10	S38.62	S38	62	NA	NA	3	65	NA	NA	Negative	NA	NA	NA
1	nymph	nymph	A10	S38.64	S38	64	NA	NA	3	65	NA	NA	Negative	NA	NA	NA
1	nymph	nymph	A10	S38.75	S38	75	NA	NA	3	65	21.6666	35.17	Positive	52.5813	1139.26	3.05662
1	nymph	nymph	A10	S38.76	S38	76	NA	NA	3	65	21.6663	38.29	Positive	6.06529	131.413	2.11864
1	nymph	nymph	A10	S39.105	S39	105	NA	NA	3	65	NA	NA	Negative	NA	NA	NA
1	nymph	nymph	A10	S39.110	S39	110	NA	NA	3	65	NA	NA	Negative	NA	NA	NA
1	nymph	nymph	A10	S39.114	S39	114	NA	NA	3	65	21.6667	35.65	Positive	37.7161	817.182	2.91232
1	nymph	nymph	A10	S39.116	S39	116	NA	NA	3	65	21.6667	35.54	Positive	40.7002	881.837	2.94539
1	nymph	nymph	A10	S39.52	S39	52	NA	NA	3	65	21.6667	36.93	Positive	15.5494	336.904	2.52751
1	nymph	nymph	A10	S39.69	S39	69	NA	NA	3	65	21.6667	35.6	Positive	39.0443	845.963	2.92735
1	nymph	nymph	A10	S39.71	S39	71	NA	NA	3	65	21.6667	35.19	Positive	51.8583	1123.6	3.05061
1	nymph	nymph	A10	S39.83	S39	83	NA	NA	3	65	21.6667	33.36	Positive	184.068	3988.15	3.60077
1	nymph	nymph	A10	S39.90	S39	90	NA	NA	3	65	21.6667	33.64	Positive	151.636	3285.44	3.51659
1	nymph	nymph	A10	S40.106	S40	106	NA	NA	3	65	21.6666	33.95	Positive	122.35	2650.92	3.4234
1	nymph	nymph	A10	S40.114	S40	114	NA	NA	3	65	21.6666	34.92	Positive	62.5158	1354.51	3.13178
1	nymph	nymph	A10	S40.116	S40	116	NA	NA	3	65	21.6666	35.31	Positive	47.7246	1034.03	3.01453
1	nymph	nymph	A10	S40.117	S40	117	NA	NA	3	65	NA	NA	Negative	NA	NA	NA
1	nymph	nymph	A10	S40.52	S40	52	NA	NA	3	65	21.6666	34.27	Positive	98.0397	2124.19	3.32719
1	nymph	nymph	A10	S40.64	S40	64	NA	NA	3	65	21.6666	35.91	Positive	31.5037	682.578	2.83415
1	nymph	nymph	A10	S40.86	S40	86	NA	NA	3	65	21.6667	34.49	Positive	84.1903	1824.12	3.26105
1	nymph	nymph	A10	S40.89	S40	89	NA	NA	3	65	NA	NA	Negative	NA	NA	NA
1	nymph	nymph	A10	S40.92	S40	92	NA	NA	3	65	NA	NA	Negative	NA	NA	NA
1	nymph	nymph	A10	S40.99	S40	99	NA	NA	3	65	21.6667	34.72	Positive	71.7987	1555.64	3.19191
2	adult	male	A10	EM07.01	EM07	1	0	0.869	3	65	NA	NA	Negative	NA	NA	NA
2	adult	male	A10	EM18.02	EM18	2	28.8	0.851	3	65	NA	NA	Negative	NA	NA	NA
2	adult	male	A10	EM16.03	EM16	3	29.2	0.686	3	65	21.6667	35.62	Positive	38.5075	834.33	2.92134
2	adult	male	A10	EM19.04	EM19	4	38.2	0.806	3	65	21.6667	33.7	Positive	145.467	3151.78	3.49856
2	adult	male	A10	EM20.05	EM20	5	26.1	0.831	3	65	21.6667	35.08	Positive	55.9613	1212.5	3.08368
2	adult	male	A10	EM11.06	EM11	6	10.4	0.775	3	65	NA	NA	Negative	NA	NA	NA
2	adult	male	A10	EM11.07	EM11	7	11.5	0.791	3	65	NA	NA	Negative	NA	NA	NA
2	adult	male	A10	EM11.08	EM11	8	28.7	0.988	3	65	21.6667	32.18	Positive	416.608	9026.51	3.95552
2	adult	male	A10	EM12.09	EM12	9	2.8	0.807	3	65	NA	NA	Negative	NA	NA	NA
2	adult	male	A10	EM12.10	EM12	10	44.4	0.929	3	65	21.6667	36.67	Positive	18.6157	403.34	2.60567
2	adult	male	A10	EM12.11	EM12	11	50.5	0.958	3	65	21.6667	35.5	Positive	41.8429	906.596	2.95741
2	adult	male	A10	EM15.12	EM15	12	18	0.924	3	65	21.6667	34.95	Positive	61.2309	1326.67	3.12276
2	adult	male	A10	EM13.13	EM13	13	4.8	0.783	3	65	NA	NA	Negative	NA	NA	NA
2	adult	male	A10	EM20.14	EM20	14	58.4	1.085	3	65	21.6667	40.94	Positive	0.968659	20.9876	1.32196
2	adult	male	A10	EM17.15	EM17	15	0.5	0.958	3	65	NA	NA	Negative	NA	NA	NA
2	adult	male	A10	EM03.16	EM03	16	2.8	0.867	3	65	NA	NA	Negative	NA	NA	NA
2	adult	male	A10	EM15.17	EM15	17	9.4	0.89	3	65	21.6667	33.86	Positive	130.215	2821.33	3.45045
2	adult	male	A10	EM10.18	EM10	18	12.2	0.893	3	65	21.6667	31.45	Positive	690.543	14961.8	4.17498
2	adult	male	A10	EM04.19	EM04	19	1.4	0.885	3	65	NA	NA	Negative	NA	NA	NA
2	adult	female	A10	EM15.20	EM15	20	69.8	1.672	3	65	NA	NA	Negative	NA	NA	NA
2	adult	female	A10	EM16.21	EM16	21	58.1	1.384	3	65	21.6667	31.76	Positive	557.178	12072.2	4.08179
2	adult	female	A10	EM17.22	EM17	22	157.7	2.099	3	65	21.6667	28.46	Positive	5471.26	118544	5.07388
2	adult	female	A10	EM17.23	EM17	23	70.4	1.891	3	65	NA	NA	Negative	NA	NA	NA
2	adult	female	A10	EM17.24	EM17	24	53.3	1.648	3	65	21.6667	33.13	Positive	215.837	4676.46	3.66992
2	adult	female	A10	EM18.25	EM18	25	25.8	0.942	3	65	21.6667	36.39	Positive	22.5973	489.609	2.68985
2	adult	female	A10	EM18.26	EM18	26	11	1.313	3	65	21.6667	37.03	Positive	14.5095	314.372	2.49744
2	adult	female	A10	EM02.27	EM02	27	21	0.684	3	65	21.6667	31.43	Positive	700.17	15170.3	4.181
2	adult	female	A10	EM14.28	EM14	28	56.3	1.39	3	65	21.6667	35.86	Positive	32.6132	706.619	2.84919
2	adult	female	A10	EM06.29	EM06	29	20.7	1.793	3	65	NA	NA	Negative	NA	NA	NA
2	adult	female	A10	EM15.30	EM15	30	42.8	1.762	3	65	21.6667	38.81	Positive	4.23177	91.6883	1.96231
2	adult	female	A10	EM13.31	EM13	31	48.5	1.618	3	65	21.6667	33.41	Positive	177.806	3852.47	3.58574
2	adult	female	A10	EM10.32	EM10	32	49	1.758	3	65	NA	NA	Negative	NA	NA	NA
2	adult	female	A10	EM02.33	EM02	33	4	1.322	3	65	NA	NA	Negative	NA	NA	NA
2	adult	female	A10	EM15.34	EM15	34	42.7	1.658	3	65	21.6667	30.69	Positive	1168.62	25320.1	4.40346
2	adult	female	A10	EM04.35	EM04	35	33.9	1.462	3	65	NA	NA	Negative	NA	NA	NA
2	adult	female	A10	EM13.36	EM13	36	3	1.662	3	65	21.6667	39.1	Positive	3.46209	75.0119	1.87513
2	adult	female	A10	EM14.37	EM14	37	44.4	1.363	3	65	21.6667	33.39	Positive	180.285	3906.18	3.59175
2	adult	female	A10	EM02.38	EM02	38	74.1	1.684	3	65	NA	NA	Negative	NA	NA	NA
2	adult	female	A10	EM09.39	EM09	39	81	1.734	3	65	NA	NA	Negative	NA	NA	NA
2	adult	female	A10	EM10.40	EM10	40	5.6	1.662	3	65	NA	NA	Negative	NA	NA	NA
2	adult	female	A10	EM07.41	EM07	41	3	1.155	3	65	NA	NA	Negative	NA	NA	NA
2	adult	female	A10	EM08.42	EM08	42	33.5	1.884	3	65	NA	NA	Negative	NA	NA	NA
2	adult	female	A10	EM06.43	EM06	43	95.1	1.648	3	65	NA	NA	Negative	NA	NA	NA
2	adult	female	A10	EM03.44	EM03	44	33.3	1.549	3	65	NA	NA	Negative	NA	NA	NA
2	adult	female	A10	EM08.45	EM08	45	21.3	1.512	3	65	NA	NA	Negative	NA	NA	NA
2	adult	female	A10	EM07.46	EM07	46	21.3	1.213	3	65	21.6667	39.38	Positive	2.85207	61.7949	1.79095
2	adult	female	A10	EM02.47	EM02	47	72.2	1.921	3	65	NA	NA	Negative	NA	NA	NA
2	adult	female	A10	EM06.48	EM06	48	36.6	1.718	3	65	21.6667	32.48	Positive	338.483	7333.81	3.86533
2	adult	female	A10	EM06.49	EM06	49	48.9	1.253	3	65	21.6667	31.1	Positive	879.858	19063.6	4.2802
2	adult	female	A10	EM04.50	EM04	50	63	1.298	3	65	NA	NA	Negative	NA	NA	NA
2	adult	male	A10	EM01.51	EM01	51	29.9	0.789	3	65	21.6667	35.53	Positive	40.9829	887.963	2.94839
2	adult	male	A10	EM01.52	EM01	52	32.9	1.012	3	65	21.6667	35.87	Positive	32.3882	701.745	2.84618
2	adult	male	A10	EM08.53	EM08	53	21.8	0.594	3	65	21.6667	34.69	Positive	73.3053	1588.28	3.20093
2	adult	male	A10	EM10.54	EM10	54	34	1.081	3	65	NA	NA	Negative	NA	NA	NA
2	adult	male	A10	EM01.55	EM01	55	32.6	0.887	3	65	NA	NA	Negative	NA	NA	NA
2	adult	male	A10	EM01.56	EM01	56	29.1	0.854	3	65	NA	NA	Negative	NA	NA	NA
2	adult	male	A10	EM07.57	EM07	57	34.9	1.003	3	65	21.6667	35.6	Positive	39.0443	845.961	2.92735
2	adult	male	A10	EM07.58	EM07	58	28.5	0.938	3	65	21.6667	31.61	Positive	618.143	13393.1	4.12688
2	adult	male	A10	EM08.59	EM08	59	48	0.756	3	65	21.6667	35.05	Positive	57.1356	1237.94	3.0927
2	adult	male	A10	EM10.60	EM10	60	25.4	0.952	3	65	21.6667	32.69	Positive	292.687	6341.56	3.8022
2	adult	male	A10	EM04.61	EM04	61	27.3	0.821	3	65	NA	NA	Negative	NA	NA	NA
2	adult	male	A10	EM06.62	EM06	62	27.6	0.811	3	65	21.6667	31.35	Positive	740.038	16034.2	4.20505
2	nymph	nymph	A10	M11_11SA	M11	11	NA	NA	5	65	13	32.02	Positive	465.403	6050.24	3.78177
2	nymph	nymph	A10	M11_24SA	M11	24	NA	NA	5	65	13	29.77	Positive	2209.31	28721	4.4582
2	nymph	nymph	A10	M11_51SA	M11	51	NA	NA	5	65	13	37.33	Positive	11.7886	153.251	2.1854
2	nymph	nymph	A10	M11_56SA	M11	56	NA	NA	5	65	13	31.63	Positive	609.644	7925.38	3.89902
2	nymph	nymph	A10	M11_5SA	M11	5	NA	NA	5	65	13	32.3	Positive	383.399	4984.19	3.69759
2	nymph	nymph	A10	M16_30SA	M16	30	NA	NA	5	65	13	33.79	Positive	136.68	1776.85	3.24965
2	nymph	nymph	A10	M16_51SA	M16	51	NA	NA	5	65	13	31.96	Positive	485.14	6306.82	3.79981
2	nymph	nymph	A10	M16_56SA	M16	56	NA	NA	5	65	13	36.22	Positive	25.4194	330.452	2.51911
2	nymph	nymph	A10	M16_73SA	M16	73	NA	NA	5	65	13	29.36	Positive	2934.38	38146.9	4.58146
2	nymph	nymph	A10	M16_85SA	M16	85	NA	NA	5	65	13	34.31	Positive	95.3622	1239.71	3.09332
2	nymph	nymph	A10	M18_104SA	M18	104	NA	NA	5	65	13	31.21	Positive	815.348	10599.5	4.02529
2	nymph	nymph	A10	M18_23SA	M18	23	NA	NA	5	65	13	31.3	Positive	766.101	9959.31	3.99823
2	nymph	nymph	A10	M18_5SA	M18	5	NA	NA	5	65	13	32.21	Positive	408.046	5304.59	3.72465
2	nymph	nymph	A10	M18_62SA	M18	62	NA	NA	5	65	13	32.86	Positive	260.193	3382.51	3.52924
2	nymph	nymph	A10	M18_9SA	M18	9	NA	NA	5	65	13	32.46	Positive	343.202	4461.63	3.64949
2	nymph	nymph	A10	M20_113SA	M20	113	NA	NA	5	65	13	30.86	Positive	1038.88	13505.4	4.13051
2	nymph	nymph	A10	M20_11SA	M20	11	NA	NA	5	65	13	30.3	Positive	1530.81	19900.5	4.29886
2	nymph	nymph	A10	M20_137SA	M20	137	NA	NA	5	65	13	31.12	Positive	867.761	11280.9	4.05234
2	nymph	nymph	A10	M20_24SA	M20	24	NA	NA	5	65	13	31.97	Positive	481.793	6263.31	3.7968
2	nymph	nymph	A10	M20_67SA	M20	67	NA	NA	5	65	13	29.01	Positive	3738.85	48605.1	4.68668
2	nymph	nymph	A10	M24_NF1	M24	1	NA	NA	3	65	21.6667	32.04	Positive	459.004	9945.09	3.99761
2	nymph	nymph	A10	M24_NF2	M24	2	NA	NA	3	65	21.6667	30.89	Positive	1017.53	22046.4	4.34334
2	nymph	nymph	A10	M24_NF3	M24	3	NA	NA	3	65	21.6667	35.9	Positive	31.7225	687.322	2.83716
2	nymph	nymph	A10	M24_NF4	M24	4	NA	NA	3	65	21.6667	33.36	Positive	184.068	3988.15	3.60077
2	nymph	nymph	A10	M24_NF5	M24	5	NA	NA	3	65	21.6667	34.37	Positive	91.4826	1982.12	3.29713
2	nymph	nymph	A10	M25_NF1	M25	6	NA	NA	3	65	21.6667	32.68	Positive	294.721	6385.61	3.8052
2	nymph	nymph	A10	M25_NF2	M25	7	NA	NA	3	65	21.6667	31.47	Positive	681.048	14756	4.16897
2	nymph	nymph	A10	M25_NF3	M25	8	NA	NA	3	65	21.6667	30.06	Positive	1807.48	39162	4.59286
2	nymph	nymph	A10	M25_NF4	M25	9	NA	NA	3	65	21.6667	36.51	Positive	20.7961	450.581	2.65377
2	nymph	nymph	A10	M25_NF5	M25	10	NA	NA	3	65	21.6667	31.67	Positive	592.995	12848.2	4.10884
2	nymph	nymph	A10	M26_NF1	M26	11	NA	NA	3	65	21.6667	30.55	Positive	1287.54	27896.8	4.44555
2	nymph	nymph	A10	M26_NF2	M26	12	NA	NA	3	65	21.6667	31.65	Positive	601.262	13027.3	4.11486
2	nymph	nymph	A10	M26_NF3	M26	13	NA	NA	3	65	21.6667	34.21	Positive	102.197	2214.28	3.34523
2	nymph	nymph	A10	M26_NF4	M26	14	NA	NA	3	65	21.6667	31.9	Positive	505.714	10957.1	4.0397
2	nymph	nymph	A10	M26_NF5	M26	15	NA	NA	3	65	21.6667	34.65	Positive	75.3635	1632.87	3.21295

## Sheet: Table S4
Table S4 Raw data of the B. afzelii spirochete loads for the wild I. ricinus nymphs
strain	mouse.id	n.total	n.infected	p.infected	mean.spiro.load
A10	G1	10	7	0.7	3.91138
A10	G2	10	7	0.7	3.43013
A10	G3	10	7	0.7	3.51598
A10	G4	10	8	0.8	3.38982
A10	G5	10	8	0.8	3.28119
A10	H1	10	5	0.5	3.17106
A10	H2	10	5	0.5	3.3071
A10	H3	10	8	0.8	3.93526
A10	H4	10	6	0.6	3.10287
A10	H5	10	8	0.8	3.41599
